# Supplementary material for: Methyl Jasmonate and Zinc Sulfate Induce Secondary Metabolism and Phenolic Acid Biosynthesis in Barley Seedlings
Source: Plants (Basel). 2024 May 30;13(11):1512. doi: 10.3390/plants13111512 (PMC11174577; doi:10.3390/plants13111512)
Supplement: Supplementary file 1 [file plants-13-01512-s001.zip]

Archive with 1 entries (1 files):
- plants-2976980-supplementary.pdf
